# Supplementary material for: Development of a Gastrointestinal-Myoelectrical-Activity-Based Nomogram Model for Predicting the Risk of Mild Cognitive Impairment
Source: Biomolecules. 2022 Dec 12;12(12):1861. doi: 10.3390/biom12121861 (PMC9775682; doi:10.3390/biom12121861)
Supplement: Supplementary file 1 [file biomolecules-12-01861-s001.zip]

Archive with 1 entries (1 files):
- biomolecules-2047702-supplementary.pdf
